# Supplementary material for: Regulation of endogenous hormone and miRNA in leaves of alfalfa (Medicago sativa L.) seedlings under drought stress by endogenous nitric oxide
Source: BMC Genomics. 2024 Mar 1;25:229. doi: 10.1186/s12864-024-10024-8 (PMC10908014; doi:10.1186/s12864-024-10024-8)
Supplement: Supplementary file 1 — Additional file 1: Table S1. Details of miRNA are unknown. [file 12864_2024_10024_MOESM1_ESM.xlsx]

## Sheet: Sheet1
Table S1 Details of miRNA are unknown
#miRNAs:Indicates the ID of the miRNA
#B-F:Indicates the amount of miRNA reads in each sample; B-C: miRNA reads of libraries in CK. D-F:miRNA reads of libraries in PEG.
#miRNA-Length: the length of unconservative miRNA
#miRNA	S01	S02	S04	S05	S06	miRNA-Length
unconservative_c101050.graph_c0_559	32	34	23	19	25	24
unconservative_c101596.graph_c0_889	17	9	12	9	7	24
unconservative_c102504.graph_c0_1594	1095	2796	725	596	578	21
unconservative_c102504.graph_c0_1595	1095	2796	725	596	578	21
unconservative_c102658.graph_c0_1745	377	243	283	200	234	22
unconservative_c102867.graph_c1_1919	13	28	4	2	12	21
unconservative_c103008.graph_c0_2076	69	65	23	46	24	24
unconservative_c103018.graph_c0_2090	162	224	68	76	61	21
unconservative_c103134.graph_c1_2203	20	32	14	21	12	21
unconservative_c103134.graph_c1_2204	20	32	14	21	12	21
unconservative_c103338.graph_c0_2366	1	9	5	6	2	21
unconservative_c103591.graph_c1_2490	22	7	28	34	18	21
unconservative_c103591.graph_c1_2492	1233	2400	1047	1573	1506	20
unconservative_c103769.graph_c0_2595	126	168	153	148	53	22
unconservative_c104339.graph_c0_3174	1531	2720	1791	1920	2007	22
unconservative_c104428.graph_c0_3235	5	13	4	1	5	21
unconservative_c104723.graph_c0_3470	13	14	10	16	8	21
unconservative_c104905.graph_c0_3585	114	149	153	172	225	21
unconservative_c105400.graph_c0_4083	116	92	69	27	34	24
unconservative_c105676.graph_c0_4408	0	1	4	2	4	22
unconservative_c106112.graph_c0_4810	535	702	472	631	512	22
unconservative_c106351.graph_c1_5033	27	17	48	38	58	23
unconservative_c106586.graph_c0_5255	198	217	180	103	152	24
unconservative_c106750.graph_c0_5349	10	7	7	1	1	24
unconservative_c107038.graph_c0_5678	7	3	2	1	0	24
unconservative_c107043.graph_c0_5681	2	0	3	4	5	22
unconservative_c107751.graph_c0_6419	14	17	23	14	10	20
unconservative_c107836.graph_c0_6505	222	160	152	80	118	24
unconservative_c107950.graph_c2_6587	3	11	3	2	0	24
unconservative_c108205.graph_c0_6931	0	13	1	0	6	21
unconservative_c108498.graph_c0_7277	5	8	7	7	3	22
unconservative_c108517.graph_c1_7288	6	4	3	1	0	24
unconservative_c108687.graph_c0_7478	14	15	15	18	8	22
unconservative_c108717.graph_c1_7518	226	243	223	264	230	21
unconservative_c109074.graph_c3_7914	19	39	33	53	30	23
unconservative_c109154.graph_c1_8010	319	273	223	109	124	24
unconservative_c109255.graph_c0_8111	2357	3284	1879	2342	1887	21
unconservative_c109294.graph_c0_8155	14	1	2	1	3	23
unconservative_c109503.graph_c0_8376	38	62	74	65	43	19
unconservative_c109527.graph_c0_8422	23	31	17	6	23	22
unconservative_c109908.graph_c0_8838	48	30	50	42	21	24
unconservative_c110256.graph_c0_9276	0	2	2	2	3	21
unconservative_c110312.graph_c0_9318	0	0	2	18	11	21
unconservative_c110483.graph_c3_9493	14	18	10	14	15	21
unconservative_c110646.graph_c1_9636	60	48	31	38	20	21
unconservative_c110942.graph_c1_9959	12	9	15	9	7	23
unconservative_c111019.graph_c0_10013	71	71	89	59	69	21
unconservative_c111080.graph_c1_10087	3048	6185	192999	131550	128634	20
unconservative_c111105.graph_c0_10123	752	1398	921	1140	1009	21
unconservative_c111318.graph_c0_10424	27	37	42	37	31	24
unconservative_c111318.graph_c3_10427	16	32	3	3	2	22
unconservative_c111628.graph_c0_10741	5	7	28	13	44	21
unconservative_c112185.graph_c0_11336	269	179	246	120	189	24
unconservative_c112185.graph_c0_11337	269	179	246	120	189	24
unconservative_c112221.graph_c0_11400	932	1694	657	933	690	22
unconservative_c112810.graph_c0_12114	11	13	5	3	4	24
unconservative_c112958.graph_c2_12290	70	113	104	58	73	19
unconservative_c112967.graph_c0_12302	897	1316	750	855	762	22
unconservative_c112972.graph_c1_12314	385	311	299	180	176	24
unconservative_c112972.graph_c1_12315	385	311	299	180	176	24
unconservative_c113079.graph_c0_12424	204	236	168	396	256	21
unconservative_c113108.graph_c0_12458	26	32	29	18	24	24
unconservative_c113490.graph_c0_12910	21	38	33	47	35	21
unconservative_c113773.graph_c1_13252	2	0	0	1	0	21
unconservative_c114274.graph_c0_13895	17	19	23	19	9	21
unconservative_c114875.graph_c0_14536	751	1455	985	1323	1147	22
unconservative_c115149.graph_c0_14881	50	81	6	12	6	22
unconservative_c115177.graph_c0_14942	8	25	12	15	17	21
unconservative_c115258.graph_c0_15048	37	62	30	41	40	21
unconservative_c115562.graph_c0_15485	62	128	77	94	89	21
unconservative_c115642.graph_c0_15609	0	0	0	1	1	0
unconservative_c115759.graph_c1_15762	9	4	7	3	4	24
unconservative_c115811.graph_c1_15816	2	1	3	0	4	24
unconservative_c116131.graph_c0_16318	14622	16870	11006	22322	15949	21
unconservative_c116131.graph_c0_16319	9	2	3	6	8	22
unconservative_c116345.graph_c1_16638	41	26	21	9	7	24
unconservative_c116457.graph_c0_16790	8	18	7	20	19	22
unconservative_c116835.graph_c1_17321	32	34	25	10	18	21
unconservative_c116854.graph_c0_17348	14	31	17	4	5	21
unconservative_c116929.graph_c1_17489	157	323	162	250	223	21
unconservative_c116929.graph_c1_17491	157	323	162	250	223	21
unconservative_c116991.graph_c0_17585	20	39	32	12	23	21
unconservative_c117503.graph_c1_18281	73	105	61	32	45	21
unconservative_c117683.graph_c0_18599	373	571	258	466	218	23
unconservative_c117684.graph_c0_18601	1	1	0	3	3	21
unconservative_c117818.graph_c0_18769	40	62	34	37	25	21
unconservative_c117847.graph_c2_18815	5	3	2	4	6	21
unconservative_c117847.graph_c2_18816	5	3	2	4	6	21
unconservative_c118319.graph_c0_19451	7	8	9	6	7	24
unconservative_c118859.graph_c1_20290	13	11	16	4	7	24
unconservative_c119007.graph_c0_20501	5	3	2	1	3	24
unconservative_c119326.graph_c0_21028	13	18	6	7	11	24
unconservative_c119388.graph_c2_21129	17	26	5	6	5	24
unconservative_c119471.graph_c1_21244	42	33	38	53	27	24
unconservative_c119789.graph_c0_21819	9	23	8	9	8	21
unconservative_c120053.graph_c0_22263	6	23	9	18	9	19
unconservative_c120403.graph_c0_22928	11	15	10	12	5	24
unconservative_c120504.graph_c0_23095	133	99	71	36	91	21
unconservative_c120534.graph_c0_23221	109	29	21	130	220	24
unconservative_c120587.graph_c0_23304	21	22	12	7	2	24
unconservative_c120637.graph_c0_23376	165	223	144	141	166	21
unconservative_c120788.graph_c1_23664	3	4	10	4	2	24
unconservative_c120822.graph_c0_23743	22	13	11	7	3	24
unconservative_c120929.graph_c1_23919	318	580	344	458	452	20
unconservative_c121049.graph_c0_24172	534	806	813	305	448	21
unconservative_c121298.graph_c0_24743	4	12	21	12	11	24
unconservative_c121442.graph_c3_25022	12	8	8	20	12	21
unconservative_c121572.graph_c0_25248	645	470	132	106	134	24
unconservative_c121624.graph_c0_25405	853	943	672	1298	988	21
unconservative_c121703.graph_c1_25599	25	29	307	236	316	20
unconservative_c121820.graph_c0_25842	9	15	2	10	5	24
unconservative_c122001.graph_c0_26337	0	1	1	1	5	21
unconservative_c122338.graph_c0_27148	59	75	58	41	45	24
unconservative_c122542.graph_c0_27740	7	6	2	4	4	21
unconservative_c122623.graph_c2_27966	80	92	93	63	68	21
unconservative_c122637.graph_c0_27993	539	414	274	190	201	24
unconservative_c122637.graph_c0_28005	57	42	55	32	20	24
unconservative_c122986.graph_c0_29405	245	241	230	197	199	22
unconservative_c122989.graph_c3_29436	308	243	280	194	262	21
unconservative_c123221.graph_c1_31089	1	1	4	2	0	21
unconservative_c123561.graph_c0_33136	4	7	2	0	7	24
unconservative_c129413.graph_c0_33951	4	4	3	3	4	21
unconservative_c149637.graph_c0_35085	2	3	2	4	6	24
unconservative_c151887.graph_c0_35170	10	15	8	5	4	24
unconservative_c163790.graph_c0_35507	100	132	214	407	245	21
unconservative_c184083.graph_c0_35994	7	3	0	0	0	21
unconservative_c191478.graph_c0_36170	9	3	7	4	3	20
unconservative_c26706.graph_c0_36344	5	2	0	8	0	23
unconservative_c42339.graph_c0_36565	17	9	7	3	1	21
unconservative_c42339.graph_c0_36567	17	9	7	3	1	21
unconservative_c45163.graph_c0_37007	3	6	1	11	7	18
unconservative_c49042.graph_c0_37364	290	488	219	267	173	23
unconservative_c57887.graph_c0_38334	343	225	144	106	112	24
unconservative_c60138.graph_c0_38527	522	642	234	355	266	23
unconservative_c60400.graph_c0_38552	13	29	13	8	13	23
unconservative_c63156.graph_c0_38769	24	23	13	11	5	22
unconservative_c68212.graph_c0_39361	4	2	0	3	1	22
unconservative_c70218.graph_c0_39712	6	9	2	10	13	22
unconservative_c71245.graph_c0_39865	20	22	23	33	11	22
unconservative_c72762.graph_c0_40123	1	1	9	2	1	24
unconservative_c77146.graph_c0_40780	4	2	1	0	0	24
unconservative_c78501.graph_c0_40988	46	33	36	26	28	24
unconservative_c80992.graph_c0_41513	12	4	3	2	1	24
unconservative_c81130.graph_c0_41547	61	52	38	12	42	22
unconservative_c84246.graph_c0_42205	3	4	0	0	0	21
unconservative_c84330.graph_c0_42242	10	4	6	3	2	24
unconservative_c84928.graph_c0_42425	4	4	7	4	2	21
unconservative_c86020.graph_c0_42677	3120	4345	2552	1169	1306	22
unconservative_c86275.graph_c0_42730	2	3	1	0	2	21
unconservative_c86275.graph_c0_42731	2	3	1	0	2	21
unconservative_c87651.graph_c0_43051	8	2	2	6	4	24
unconservative_c87717.graph_c0_43069	3	1	5	1	1	24
unconservative_c88810.graph_c0_43381	1	1	5	2	0	24
unconservative_c89355.graph_c0_43566	468	626	326	223	290	22
unconservative_c89727.graph_c0_43686	376	917	551	608	362	22
unconservative_c89832.graph_c0_43703	123	188	114	139	115	22
unconservative_c91116.graph_c0_44142	121	346	140	751	220	22
unconservative_c91649.graph_c0_44347	116	132	111	117	110	20
unconservative_c93093.graph_c0_44892	15	21	11	15	11	21
unconservative_c93301.graph_c0_44983	1	2	1	1	0	24
unconservative_c93593.graph_c0_45126	5	2	0	3	1	21
unconservative_c93593.graph_c0_45128	23	37	18	28	31	21
unconservative_c94027.graph_c0_45343	4	4	2	2	0	24
unconservative_c94042.graph_c0_45359	6	1	4	1	0	24
unconservative_c94270.graph_c1_45484	7	16	11	14	9	18
unconservative_c95011.graph_c0_45804	56	68	165	176	216	21
unconservative_c95515.graph_c0_45973	321	766	196	390	90	21
unconservative_c95759.graph_c0_46084	15	9	6	6	6	24
unconservative_c96365.graph_c0_46323	9	9	10	8	3	24
unconservative_c96849.graph_c0_46519	1	8	4	4	4	20
unconservative_c97522.graph_c0_46873	26	28	18	12	25	24
unconservative_c98063.graph_c2_47191	81	83	51	86	72	21
unconservative_c98274.graph_c0_47352	14	43	31	8	17	20
unconservative_c98744.graph_c0_47553	9	4	1	0	4	21
unconservative_c99065.graph_c0_47764	11	15	5	4	6	24
unconservative_c99391.graph_c0_47941	242	300	218	359	273	21
unconservative_c99918.graph_c0_48282	1192	1272	1958	2594	1619	21
