# Supplementary material for: Regulation of endogenous hormone and miRNA in leaves of alfalfa (Medicago sativa L.) seedlings under drought stress by endogenous nitric oxide
Source: BMC Genomics. 2024 Mar 1;25:229. doi: 10.1186/s12864-024-10024-8 (PMC10908014; doi:10.1186/s12864-024-10024-8)
Supplement: Supplementary file 2 — Additional file 2: Table S2. miRNAs differentially expressed in CK and PEG samples. [file 12864_2024_10024_MOESM2_ESM.xlsx]

## Sheet: S01_S02_vs_S04_S05_S06.DEG_fina
Table S2 miRNAs differentially expressed in CK and PEG samples
#miRNAs:Indicates the ID of the miRNA
#B-F:Represents the expression of miRNA in each sample; B-C: Expression of miRNA in CK library. D-F:Expression of miRNA in PEG library.
#miRNAs	S01	S02	S04	S05	S06	PValue	FDR	log2FC	regulated
mtr-miR1510a-5p	4776.24	6495.99	20361.8	19192.2	18793.9	1.09923e-10	9.59996e-09	2.01846	up
mtr-miR156b-3p	122.873	352.334	371.244	607.683	506.987	0.0127095	0.184994	1.29672	up
mtr-miR156d-3p	141.304	70.8965	202.341	213.237	142.327	0.0222472	0.208429	1.01138	up
mtr-miR156g-5p	6044.47	10449	12260.5	15371.6	14813.8	0.0011314	0.0269479	1.01083	up
mtr-miR168c-3p	1256.81	1667.14	1767.91	2875.75	2246.91	0.0222748	0.208429	0.870453	up
mtr-miR171e-5p	122.873	168.29	75.4492	59.8412	58.1098	0.0221759	0.208429	-0.940233	down
mtr-miR172a	7.02131	7.16127	0.857377	4.21417	0	0.0483041	0.342045	-1.90449	down
mtr-miR2118	7731.34	6878.4	12139.6	16999.1	14189.7	5.14798e-05	0.00224795	1.19544	up
mtr-miR396a-5p	63283.9	72848.7	35377.1	41641	35630.6	0.0211567	0.208429	-0.636188	down
mtr-miR398a-3p	28.9629	103.122	107.172	917.846	548.253	0.0420145	0.342045	3.20597	up
mtr-miR398b	74285.4	63915.7	84997.8	89366.5	136054	0.0439437	0.342045	0.804681	up
mtr-miR399b	71.9684	86.6513	23.1492	27.8135	53.899	0.0234696	0.212036	-0.950462	down
mtr-miR408-3p	2878.74	3181.75	3913.07	7475.93	7539.12	0.0057194	0.111297	1.27315	up
mtr-miR5205a	35.1065	16.4709	7.71639	4.21417	3.36868	0.0149573	0.195941	-2.12248	down
mtr-miR5214-3p	2369.69	2663.28	753.634	1145.41	865.752	0.00109002	0.0269479	-1.23386	down
mtr-miR5232	1744.79	1936.41	2109.15	3748.92	4220.96	0.0185605	0.208429	1.08589	up
mtr-miR5295a	44.7608	47.2644	24.0066	20.228	19.3699	0.0467092	0.342045	-0.890725	down
unconservative_c102504.graph_c0_1594	961.041	2002.29	621.598	502.329	486.775	0.0167579	0.199572	-1.21993	down
unconservative_c102504.graph_c0_1595	961.041	2002.29	621.598	502.329	486.775	0.0167579	0.199572	-1.21993	down
unconservative_c103018.graph_c0_2090	142.181	160.412	58.3016	64.0553	51.3724	0.00594719	0.111297	-1.16333	down
unconservative_c103591.graph_c1_2490	19.3086	5.01289	24.0066	28.6563	15.1591	0.0454685	0.342045	1.07896	up
unconservative_c106351.graph_c1_5033	23.6969	12.1742	41.1541	32.0277	48.8459	0.002897	0.0632512	1.39571	up
unconservative_c110312.graph_c0_9318	0	0	1.71475	15.171	9.26388	0.00948199	0.146134	Inf	up
unconservative_c111080.graph_c1_10087	2675.12	4429.24	165473	110875	108332	1.54134e-15	4.03831e-13	5.41686	up
unconservative_c111318.graph_c3_10427	14.0426	22.9161	2.57213	2.5285	1.68434	4.69822e-05	0.00224795	-2.7983	down
unconservative_c111628.graph_c0_10741	4.38832	5.01289	24.0066	10.9568	37.0555	0.0205781	0.208429	2.598	up
unconservative_c115149.graph_c0_14881	43.8832	58.0063	5.14426	10.114	5.05303	7.48044e-08	4.89969e-06	-2.70181	down
unconservative_c119388.graph_c2_21129	14.9203	18.6193	4.28689	5.057	4.21086	0.00775585	0.127002	-1.66834	down
unconservative_c120587.graph_c0_23304	18.4309	15.7548	10.2885	5.89983	1.68434	0.0321549	0.27176	-1.29439	down
unconservative_c121572.graph_c0_25248	566.093	336.58	113.174	89.3403	112.851	0.000936172	0.0269479	-1.88603	down
unconservative_c121703.graph_c1_25599	21.9416	20.7677	263.215	198.909	266.126	1.07499e-11	1.40824e-09	3.73555	up
unconservative_c163790.graph_c0_35507	87.7663	94.5287	183.479	343.033	206.332	0.000780609	0.025565	1.63007	up
unconservative_c184083.graph_c0_35994	6.14364	2.14838	0	0	0	0.0135307	0.186581	#NAME?	down
unconservative_c84246.graph_c0_42205	2.63299	2.86451	0	0	0	0.0320253	0.27176	#NAME?	down
unconservative_c86020.graph_c0_42677	2738.31	3111.57	2188.03	985.272	1099.88	0.0481695	0.342045	-0.7959	down
unconservative_c95011.graph_c0_45804	49.1491	48.6966	141.467	148.339	181.909	6.45089e-05	0.00241448	1.90804	up
unconservative_c99918.graph_c0_48282	1046.17	910.913	1678.74	2186.31	1363.48	0.00769975	0.127002	1.04262	up
