# Supplementary material for: Regulation of endogenous hormone and miRNA in leaves of alfalfa (Medicago sativa L.) seedlings under drought stress by endogenous nitric oxide
Source: BMC Genomics. 2024 Mar 1;25:229. doi: 10.1186/s12864-024-10024-8 (PMC10908014; doi:10.1186/s12864-024-10024-8)
Supplement: Supplementary file 3 — Additional file 3: Table S3. miRNAs differentially expressed in CK and cPTIO samples. [file 12864_2024_10024_MOESM3_ESM.xlsx]

## Sheet: S01_S02_vs_S11_S12.DEG_final
Table S3 miRNAs differentially expressed in CK and cPTIO samples
#miRNAs:Indicates the ID of the miRNA
#B-E:Represents the expression of miRNA in each sample; B-C: Expression of miRNA in CK library. D-E:Expression of miRNA in cPTIO library.
#miRNAs	S01	S02	S11	S12	PValue	FDR	log2FC	regulated
mtr-miR1510a-5p	4776.24	6495.96	7995.28	14083.9	0.0399552	0.557792	0.888867	up
mtr-miR156e	215.905	519.906	820.623	768.73	0.0176893	0.355146	1.07173	up
mtr-miR171e-5p	122.873	168.289	78.5879	88.5897	0.0482781	0.572754	-0.859447	down
mtr-miR2587a	26.3299	27.9288	56.2524	49.534	0.0448798	0.557792	0.911483	up
mtr-miR399a	2.63299	5.72899	0	0.952578	0.0423765	0.557792	-3.28215	down
mtr-miR399b	71.9684	86.651	26.4717	23.8144	0.000207241	0.014591	-1.7076	down
mtr-miR399l	330.001	305.785	517.025	617.27	0.0433191	0.557792	0.765483	up
mtr-miR399q	14.9203	23.6321	3.30896	12.3835	0.0250471	0.408581	-1.40608	down
mtr-miR408-3p	2878.74	3181.74	4685.49	6107.93	0.0329291	0.505558	0.762107	up
mtr-miR5232	1744.79	1936.4	3224.58	4721.93	0.00388294	0.126681	1.03395	up
unconservative_c104905.graph_c0_3585	100.054	106.702	339.996	279.105	0.000343338	0.0166799	1.53408	up
unconservative_c105676.graph_c0_4408	0	0.716124	4.96344	10.4784	0.00184984	0.0689726	4.37574	up
unconservative_c111080.graph_c1_10087	2675.12	4429.23	15948.4	42072.5	0.00974413	0.231202	2.93462	up
unconservative_c111318.graph_c3_10427	14.0426	22.916	6.61793	7.62062	0.0132214	0.287565	-1.43278	down
unconservative_c111628.graph_c0_10741	4.38832	5.01287	42.1893	54.2969	2.48404e-09	3.24167e-07	3.29016	up
unconservative_c112810.graph_c0_12114	9.6543	9.30961	2.48172	0.952578	0.00769685	0.200888	-2.48122	down
unconservative_c115149.graph_c0_14881	43.8832	58.0061	22.3355	10.4784	0.000383447	0.0166799	-1.65254	down
unconservative_c115562.graph_c0_15485	54.4151	91.6639	30.6079	21.9093	0.00456107	0.132271	-1.50837	down
unconservative_c122001.graph_c0_26337	0	0.716124	4.96344	4.76289	0.0241289	0.408581	3.74718	up
unconservative_c151887.graph_c0_35170	8.77663	10.7419	0	0.952578	0.000223616	0.014591	-4.51599	down
unconservative_c91116.graph_c0_44142	106.197	247.779	3462.83	3430.23	8.29774e-25	2.16571e-22	4.24079	up
unconservative_c95011.graph_c0_45804	49.1491	48.6964	93.4782	115.262	0.023157	0.408581	1.02316	up
