# Supplementary material for: Regulation of endogenous hormone and miRNA in leaves of alfalfa (Medicago sativa L.) seedlings under drought stress by endogenous nitric oxide
Source: BMC Genomics. 2024 Mar 1;25:229. doi: 10.1186/s12864-024-10024-8 (PMC10908014; doi:10.1186/s12864-024-10024-8)
Supplement: Supplementary file 4 — Additional file 4: Table S4. miRNAs differentially expressed in CK and PEG + cPTIO samples. [file 12864_2024_10024_MOESM4_ESM.xlsx]

## Sheet: S01_S02_vs_S14_S15.DEG_final
Table S4 miRNAs differentially expressed in CK and PEG + cPTIO samples
#miRNAs:Indicates the ID of the miRNA
#B-E:Represents the expression of miRNA in each sample; B-C: Expression of miRNA in CK library. D-E:Expression of miRNA in PEG + cPTIO library.
#miRNAs	S01	S02	S14	S15	PValue	FDR	log2FC	regulated
mtr-miR1510a-5p	4776.34	6495.99	20128.5	26542.9	1.89051e-05	0.00242931	2.04937	up
mtr-miR156b-3p	122.875	352.335	841.984	716.793	0.000421049	0.0216419	1.71507	up
mtr-miR156c-3p	1543.84	2116.16	4200.56	3097.1	0.00684536	0.0976151	0.972247	up
mtr-miR156e	215.91	519.909	852.201	863.392	0.00899561	0.105085	1.22551	up
mtr-miR156g-5p	6044.59	10449	21427.6	13786.5	0.00879985	0.105085	1.07195	up
mtr-miR168c-3p	1256.84	1667.15	3670.17	2741.4	0.00235667	0.0605664	1.10899	up
mtr-miR171e-5p	122.875	168.29	46.8242	72.528	0.0209621	0.178185	-1.2806	down
mtr-miR2118	7731.49	6878.41	18659.9	11054.3	0.0143204	0.141551	0.980055	up
mtr-miR2586a	8.77681	5.72902	0.851349	2.31472	0.0278777	0.188541	-2.19131	down
mtr-miR408-3p	2878.79	3181.76	5621.46	4889.47	0.0231948	0.180638	0.771508	up
mtr-miR408-5p	223.809	338.728	515.066	634.234	0.0329241	0.211537	1.03065	up
mtr-miR5204	14.0429	15.7548	7.66214	3.0863	0.0214932	0.178185	-1.5225	down
mtr-miR5205a	35.1072	16.4709	3.4054	2.31472	0.0105947	0.118384	-3.22866	down
mtr-miR5214-3p	2369.74	2663.28	1532.43	939.006	0.00369234	0.0729947	-1.06226	down
mtr-miR5232	1744.83	1936.41	4173.31	2499.13	0.0272307	0.188541	0.820595	up
mtr-miR7696a-5p	7.89913	10.0258	20.4324	26.2335	0.0194456	0.178185	1.37703	up
unconservative_c104339.graph_c0_3174	1343.73	1947.87	3180.64	2396.51	0.0467296	0.292915	0.73982	up
unconservative_c104905.graph_c0_3585	100.056	106.703	278.391	297.828	0.00609601	0.0921573	1.4631	up
unconservative_c105400.graph_c0_4083	101.811	65.8837	20.4324	34.7209	0.0115946	0.124158	-1.61598	down
unconservative_c109154.graph_c1_8010	279.98	195.503	54.4864	91.0458	0.00229033	0.0605664	-1.71827	down
unconservative_c111080.graph_c1_10087	2675.17	4429.25	107954	221443	8.24678e-05	0.00529856	5.55644	up
unconservative_c111318.graph_c3_10427	14.0429	22.9161	8.51349	6.1726	0.0229465	0.180638	-1.35066	down
unconservative_c111628.graph_c0_10741	4.38841	5.01289	28.0945	14.6599	0.00220869	0.0605664	2.14337	up
unconservative_c112810.graph_c0_12114	9.65449	9.30966	0	3.0863	0.00449777	0.0825662	-2.56235	down
unconservative_c113079.graph_c0_12424	179.047	169.006	656.39	442.884	0.00082567	0.0303139	1.62172	up
unconservative_c114875.graph_c0_14536	659.139	1041.97	2070.48	1402.72	0.0121769	0.125179	1.00708	up
unconservative_c115149.graph_c0_14881	43.8841	58.0063	10.2162	6.1726	5.30124e-06	0.00136242	-2.66836	down
unconservative_c115562.graph_c0_15485	54.4162	91.6643	37.4594	27.0051	0.0272609	0.188541	-1.19874	down
unconservative_c116131.graph_c0_16319	7.89913	1.43226	13.6216	13.1168	0.0207793	0.178185	1.45802	up
unconservative_c120403.graph_c0_22928	9.65449	10.7419	2.55405	3.85787	0.030983	0.20417	-1.67032	down
unconservative_c120587.graph_c0_23304	18.4313	15.7548	2.55405	1.54315	5.48792e-05	0.00470132	-3.10524	down
unconservative_c121572.graph_c0_25248	566.104	336.58	100.459	137.34	0.00814463	0.104658	-1.94666	down
unconservative_c121624.graph_c0_25405	748.662	675.308	1747.82	1357.97	0.00508682	0.0855368	1.09187	up
unconservative_c121703.graph_c1_25599	21.942	20.7677	200.067	617.26	0.0211821	0.178185	4.277	up
unconservative_c122637.graph_c0_27993	473.07	296.477	122.594	170.518	0.0244905	0.18512	-1.41267	down
unconservative_c151887.graph_c0_35170	8.77681	10.7419	4.25675	0	0.00721668	0.0976151	-2.294	down
unconservative_c163790.graph_c0_35507	87.7681	94.5289	259.662	265.422	0.00532525	0.0855368	1.50914	up
unconservative_c57887.graph_c0_38334	301.045	161.129	45.9729	77.929	0.0277704	0.188541	-1.916	down
unconservative_c86020.graph_c0_42677	2738.37	3111.57	1186.78	1614.91	0.0028598	0.0668153	-1.06638	down
unconservative_c91116.graph_c0_44142	106.199	247.78	1052.27	1999.92	0.0035763	0.0729947	3.13575	up
unconservative_c99918.graph_c0_48282	1046.2	910.914	2563.41	2178.16	0.000722892	0.0303139	1.24603	up
