# Supplementary material for: Regulation of endogenous hormone and miRNA in leaves of alfalfa (Medicago sativa L.) seedlings under drought stress by endogenous nitric oxide
Source: BMC Genomics. 2024 Mar 1;25:229. doi: 10.1186/s12864-024-10024-8 (PMC10908014; doi:10.1186/s12864-024-10024-8)
Supplement: Supplementary file 5 — Additional file 5: Table S5. miRNAs differentially expressed in PEG and PEG+ cPTIO samples. [file 12864_2024_10024_MOESM5_ESM.xlsx]

## Sheet: S04_S05_S06_vs_S14_S15.DEG_fina
Table S5 miRNAs differentially expressed in PEG and PEG + cPTIO samples
#miRNAs:Indicates the ID of the miRNA
#B-F:Represents the expression of miRNA in each sample; B-D: Expression of miRNA in PEG library. E-F:Expression of miRNA in PEG + cPTIO library.
#miRNAs	S04	S05	S06	S14	S15	PValue	FDR	log2FC	regulated
mtr-miR5213-5p	303737	175266	239832	89973.4	172594	0.0248098	0.888795	-1.10859	down
mtr-miR530	0	0	0.842167	4.25672	3.08627	0.0457871	0.888795	3.39511	up
unconservative_c113079.graph_c0_12424	144.039	333.763	215.595	656.386	442.88	0.0385682	0.888795	0.971861	up
unconservative_c115562.graph_c0_15485	66.018	79.2265	74.9529	37.4591	27.0049	0.0047935	0.888795	-1.47122	down
unconservative_c63156.graph_c0_38769	11.1459	9.27119	4.21083	21.2836	22.3755	0.0489976	0.888795	1.14975	up
unconservative_c77146.graph_c0_40780	0.857376	0	0	5.10806	2.31471	0.0460046	0.888795	3.36423	up
unconservative_c91116.graph_c0_44142	120.033	632.97	185.277	1052.26	1999.91	0.017513	0.888795	2.0801	up
