# Supplementary material for: Regulation of endogenous hormone and miRNA in leaves of alfalfa (Medicago sativa L.) seedlings under drought stress by endogenous nitric oxide
Source: BMC Genomics. 2024 Mar 1;25:229. doi: 10.1186/s12864-024-10024-8 (PMC10908014; doi:10.1186/s12864-024-10024-8)
Supplement: Supplementary file 6 — Additional file 6: Table S6. Primers for miRNA datection by RT-qPCR. [file 12864_2024_10024_MOESM6_ESM.xlsx]

## Sheet: miRNA引物设计
Table S6 Primers for miRNA datection by RT-qPCR
miRNA	RTprimer	Fprimer	Rprimer
>mtr-miR2118
TTACCGATTCCACCCATTCCTA	CTCAACTGGTGTCGTGGAGTCGGCAATTCAGTTGAGTAGGAA	TCGGCAGGTTACCGATTCCAC	CTCAACTGGTGTCGTGGA
>mtr-miR156g-5p
TTGACAGAAGATAGAGGGCAC	CTCAACTGGTGTCGTGGAGTCGGCAATTCAGTTGAGGTGCCC	TCGGCAGGTTGACAGAAGATAG	CTCAACTGGTGTCGTGGA
>unconservative_c115149.graph_c0_14881
TACATTAAGGGACGGAGGGAGT	CTCAACTGGTGTCGTGGAGTCGGCAATTCAGTTGAGACTCCC	TCGGCAGGTACATTAAGGGAC	CTCAACTGGTGTCGTGGA
>mtr-miR398b
TGTGTTCTCAGGTCGCCCCTG	CTCAACTGGTGTCGTGGAGTCGGCAATTCAGTTGAGCAGGGG	TCGGCAGGTGTGTTCTCAGGTC	CTCAACTGGTGTCGTGGA
>mtr-miR408-3p
ATGCACTGCCTCTTCCCTGGC	CTCAACTGGTGTCGTGGAGTCGGCAATTCAGTTGAGGCCAGG	TCGGCAGGATGCACTGCCTCT	CTCAACTGGTGTCGTGGA
>unconservative_c116457.graph_c0_16790
CCGTGATTTTGTAGAAGCTACA	CTCAACTGGTGTCGTGGAGTCGGCAATTCAGTTGAGTGTAGC	TCGGCAGGCCGTGATTTTGTA	CTCAACTGGTGTCGTGGA
>mtr-miR399b
TGCCAAAGGAGAGCTGCCCTG	CTCAACTGGTGTCGTGGAGTCGGCAATTCAGTTGAGCAGGGC	TCGGCAGGTGCCAAAGGAGAGCT	CTCAACTGGTGTCGTGGA
>mtr-miR2199
TGATACACTAGCACGGATCAC	CTCAACTGGTGTCGTGGAGTCGGCAATTCAGTTGAGGTGATC	TCGGCAGGTGATACACTAGCACG	CTCAACTGGTGTCGTGGA
>unconservative_c115149.graph_c0_14881
TACATTAAGGGACGGAGGGAGT	CTCAACTGGTGTCGTGGAGTCGGCAATTCAGTTGAGACTCCC	TCGGCAGGTACATTAAGGGAC	CTCAACTGGTGTCGTGGA
