# Supplementary material for: Regulation of endogenous hormone and miRNA in leaves of alfalfa (Medicago sativa L.) seedlings under drought stress by endogenous nitric oxide
Source: BMC Genomics. 2024 Mar 1;25:229. doi: 10.1186/s12864-024-10024-8 (PMC10908014; doi:10.1186/s12864-024-10024-8)
Supplement: Supplementary file 7 — Additional file 7: Table S7. Primer for target genes detection by RT-qPCR. [file 12864_2024_10024_MOESM7_ESM.xlsx]

## Sheet: Sheet1
Table S7 Primer for target genes detection by RT-qPCR
mRNA	GeneID	Fprimer	Rprimer
c108450.graph_c0		TTAGGGATGGGTGGATTCGG	GGTTGCGACAGTCCATGAAA
c105319.graph_c0		ATATGATCCTTGCACCGCGA	GCGAGTAGATGTTACCGGGA
c120307.graph_c0		TTCATGTGACGGCCAGTAGT	GGGACGGAGGGAGTAATTGA
c118357.graph_c0		TTGGGGTTGTTTGAAGGCAA	GCCGCTTCCACTTGTAACTT
c115697.graph_c0		CAACGACCACTTCTGTCTGC	ACACGTGGGAGAAGGTTTGA
c93265.graph_c0		CGGCCATCTTCCTCATTTGG	GCTCTACCCACTCATAGTTCCA
c117555.graph_c0		TCCGACCGACATTAATGCCA	CCTGTGCAGCATCTAACGTC
c109382.graph_c3		CAATTGTTGTTGCACCTGTGT	CAACTGAGACCACCAAGCTC
c120307.graph_c0		TTCATGTGACGGCCAGTAGT	GGGACGGAGGGAGTAATTGA
