# Supplementary material for: Regulation of endogenous hormone and miRNA in leaves of alfalfa (Medicago sativa L.) seedlings under drought stress by endogenous nitric oxide
Source: BMC Genomics. 2024 Mar 1;25:229. doi: 10.1186/s12864-024-10024-8 (PMC10908014; doi:10.1186/s12864-024-10024-8)
Supplement: Supplementary file 8 — Additional file 8: Table S8. Target gene information of predicted miRNAs. [file 12864_2024_10024_MOESM8_ESM.xlsx]

## Sheet: Sheet1
Table S8 Target gene information of predicted miRNAs
#miRNA	Target
mtr-miR5295a	c115902.graph_c0
mtr-miR530	c118732.graph_c1;c65389.graph_c0;c85280.graph_c0;c111443.graph_c0;c120234.graph_c3
mtr-miR5559-5p	c103136.graph_c0;c120286.graph_c0;c119302.graph_c1;c104808.graph_c0
mtr-miR5561-3p	c111264.graph_c2;c114698.graph_c2;c112787.graph_c0;c118135.graph_c1;c119998.graph_c2;c110399.graph_c0;c97635.graph_c0;c117408.graph_c1;c107005.graph_c0;c67572.graph_c0;c108547.graph_c1;c105791.graph_c0;c114909.graph_c0;c103017.graph_c0;c136830.graph_c0;c92857.graph_c0;c113675.graph_c0;c107033.graph_c0;c98138.graph_c0;c115044.graph_c2
mtr-miR5743a	c104007.graph_c0;c122404.graph_c0;c121568.graph_c2
mtr-miR5744	c101752.graph_c0;c62876.graph_c0;c123282.graph_c1
mtr-miR5752a	c111052.graph_c0;c117794.graph_c0;c112565.graph_c1;c109550.graph_c0;c147321.graph_c0;c98869.graph_c0;c120181.graph_c0;c145262.graph_c0;c98805.graph_c0;c118664.graph_c0;c109467.graph_c0;c137042.graph_c0
mtr-miR5756	c117943.graph_c0
mtr-miR7696a-3p	c116739.graph_c0;c121546.graph_c1;c99788.graph_c1;c106040.graph_c0;c108105.graph_c0;c114974.graph_c0;c95860.graph_c0;c93312.graph_c0;c104106.graph_c0;c85422.graph_c0;c53913.graph_c0;c121045.graph_c0;c114515.graph_c0;c114818.graph_c0;c114511.graph_c0;c113756.graph_c0
mtr-miR7696a-5p	c99788.graph_c1;c121546.graph_c1;c85422.graph_c0;c108105.graph_c0;c114818.graph_c0;c114515.graph_c0;c110225.graph_c0;c114511.graph_c0
mtr-miR7696c-3p	c85422.graph_c0;c120704.graph_c0;c93633.graph_c0;c110425.graph_c0;c114511.graph_c0;c113756.graph_c0;c121023.graph_c0;c114818.graph_c0;c114515.graph_c0;c161941.graph_c0;c114615.graph_c1;c121546.graph_c1;c99788.graph_c1;c102151.graph_c0;c118639.graph_c3;c94463.graph_c0;c118991.graph_c0;c108105.graph_c0;c122514.graph_c0;c111328.graph_c0;c109264.graph_c0
mtr-miR7701-3p	c100696.graph_c0;c102533.graph_c0;c111409.graph_c0;c112470.graph_c1;c119330.graph_c1;c116574.graph_c4;c121791.graph_c0;c129385.graph_c0;c122623.graph_c2;c72170.graph_c0;c102798.graph_c0;c112711.graph_c0;c122782.graph_c1;c111019.graph_c0;c121476.graph_c0;c72647.graph_c0;c108609.graph_c0;c104199.graph_c0;c120449.graph_c1;c78587.graph_c0;c100396.graph_c0;c108036.graph_c0;c120728.graph_c1;c104887.gra…
mtr-miR7701-5p	c120479.graph_c1;c66306.graph_c0;c101464.graph_c0;c11757.graph_c0;c112711.graph_c0;c84314.graph_c0;c120269.graph_c0;c101435.graph_c0;c122623.graph_c2;c139804.graph_c0;c112470.graph_c1;c119330.graph_c1;c122076.graph_c0;c100696.graph_c0;c79471.graph_c0;c108036.graph_c0;c113862.graph_c2;c152656.graph_c0;c109064.graph_c0;c130755.graph_c0;c105731.graph_c0;c104199.graph_c0;c120449.graph_c1;c108244.grap…
unconservative_c101050.graph_c0_559	c101050.graph_c0
unconservative_c101596.graph_c0_889	c101596.graph_c0
unconservative_c102504.graph_c0_1594	c102504.graph_c0;c104886.graph_c1;c117921.graph_c0
unconservative_c102504.graph_c0_1595	c117921.graph_c0;c104886.graph_c1;c102504.graph_c0
unconservative_c102658.graph_c0_1745	c117798.graph_c0;c116235.graph_c1;c107058.graph_c2;c116466.graph_c0;c113380.graph_c0;c62746.graph_c0;c119537.graph_c0;c109057.graph_c2;c13059.graph_c0;c114894.graph_c2;c115782.graph_c1;c100232.graph_c0;c115510.graph_c0;c95256.graph_c1;c122956.graph_c0;c121476.graph_c0;c111318.graph_c0;c108568.graph_c0;c84657.graph_c0;c129385.graph_c0;c110696.graph_c0;c110641.graph_c3;c121232.graph_c0;c98846.graph…
unconservative_c102867.graph_c1_1919	c102867.graph_c1
unconservative_c103008.graph_c0_2076	c123223.graph_c1;c119511.graph_c0;c103008.graph_c0;c113240.graph_c2;c103192.graph_c0;c108328.graph_c0;c93612.graph_c0;c115815.graph_c2;c122987.graph_c0;c102684.graph_c2;c121476.graph_c0;c101592.graph_c0
unconservative_c103018.graph_c0_2090	c95404.graph_c1;c110409.graph_c0;c82164.graph_c0;c103018.graph_c0;c119715.graph_c0
unconservative_c103134.graph_c1_2203	c117818.graph_c0;c133543.graph_c0;c119330.graph_c1;c122884.graph_c0;c84199.graph_c0;c109102.graph_c0;c107615.graph_c0;c114759.graph_c1;c102787.graph_c0;c96694.graph_c0;c77284.graph_c1;c122927.graph_c0;c122716.graph_c1;c120269.graph_c0;c53503.graph_c0;c111505.graph_c1;c130095.graph_c0;c119147.graph_c1;c112085.graph_c0;c87652.graph_c0;c108036.graph_c0;c115280.graph_c0;c68499.graph_c0;c117358.graph_…
unconservative_c103134.graph_c1_2204	c102787.graph_c0;c96694.graph_c0;c114759.graph_c1;c107615.graph_c0;c122716.graph_c1;c120269.graph_c0;c77284.graph_c1;c122927.graph_c0;c117818.graph_c0;c133543.graph_c0;c122884.graph_c0;c119330.graph_c1;c84199.graph_c0;c109102.graph_c0;c87652.graph_c0;c112085.graph_c0;c115280.graph_c0;c68499.graph_c0;c117358.graph_c0;c74478.graph_c0;c108036.graph_c0;c130095.graph_c0;c53503.graph_c0;c111505.graph_c…
unconservative_c103338.graph_c0_2366	c120577.graph_c1;c103338.graph_c0;c110533.graph_c0;c111938.graph_c0;c113587.graph_c0
unconservative_c103591.graph_c1_2490	c109949.graph_c0;c101060.graph_c0;c93522.graph_c0;c113307.graph_c0;c114199.graph_c0;c119069.graph_c0;c65483.graph_c0;c69256.graph_c0;c117558.graph_c0;c115966.graph_c0;c115260.graph_c0;c110735.graph_c0;c122552.graph_c0;c123235.graph_c0;c101185.graph_c0;c114168.graph_c1;c103591.graph_c1;c91443.graph_c0;c115170.graph_c0;c123107.graph_c0;c117184.graph_c0;c119854.graph_c0;c102635.graph_c0;c107373.grap…
unconservative_c103591.graph_c1_2492	c69256.graph_c0;c122924.graph_c0;c109868.graph_c0;c99471.graph_c0;c115966.graph_c0;c123212.graph_c1;c27977.graph_c0;c118731.graph_c0;c77845.graph_c0;c101060.graph_c0;c109949.graph_c0;c93522.graph_c0;c123107.graph_c0;c113317.graph_c0;c115170.graph_c0;c121778.graph_c0;c102635.graph_c0;c107373.graph_c0;c122552.graph_c0;c123235.graph_c0;c114168.graph_c0;c122583.graph_c0;c101185.graph_c0;c114168.graph…
unconservative_c103769.graph_c0_2595	c103769.graph_c0
unconservative_c104339.graph_c0_3174	c101650.graph_c0;c104296.graph_c0;c122822.graph_c0;c107516.graph_c1;c104339.graph_c0;c123256.graph_c1;c120929.graph_c1;c59031.graph_c0;c115320.graph_c0;c54493.graph_c0
unconservative_c104428.graph_c0_3235	c104428.graph_c0
unconservative_c104723.graph_c0_3470	c122324.graph_c0;c104723.graph_c0;c107893.graph_c2;c120388.graph_c2;c97410.graph_c0;c107482.graph_c0;c116492.graph_c0
unconservative_c104905.graph_c0_3585	c104905.graph_c0
unconservative_c105089.graph_c0_3739	c149585.graph_c0;c105742.graph_c0;c58278.graph_c0;c112410.graph_c0;c86695.graph_c0;c120613.graph_c0;c103712.graph_c0;c70480.graph_c0;c116568.graph_c0;c106768.graph_c0;c125199.graph_c0;c51793.graph_c0;c110948.graph_c0;c109370.graph_c0;c97125.graph_c0;c161609.graph_c0;c175839.graph_c0;c115405.graph_c1;c86693.graph_c1;c121092.graph_c0;c112461.graph_c0;c120052.graph_c1;c121500.graph_c0;c112484.graph_…
unconservative_c105400.graph_c0_4083	c105400.graph_c0
unconservative_c105676.graph_c0_4408	c105462.graph_c0;c105676.graph_c0;c29748.graph_c0;c91675.graph_c0;c94353.graph_c1;c121607.graph_c0;c112470.graph_c1;c111290.graph_c0;c106656.graph_c0;c121628.graph_c0;c106903.graph_c0;c97598.graph_c0;c112601.graph_c0;c116144.graph_c0;c91677.graph_c0;c111192.graph_c0;c85691.graph_c0;c66354.graph_c0;c97889.graph_c0;c105862.graph_c0
unconservative_c106112.graph_c0_4810	c106112.graph_c0;c99570.graph_c0
unconservative_c106351.graph_c1_5033	c106351.graph_c1
unconservative_c106586.graph_c0_5255	c112972.graph_c1;c106586.graph_c0;c106586.graph_c2
unconservative_c106750.graph_c0_5349	c106750.graph_c0
unconservative_c107038.graph_c0_5678	c107038.graph_c0;c107457.graph_c0
unconservative_c107043.graph_c0_5681	c107043.graph_c0
unconservative_c107751.graph_c0_6419	c120457.graph_c0;c42350.graph_c0;c111303.graph_c1;c110294.graph_c1;c114224.graph_c0;c113994.graph_c0;c112322.graph_c0;c103662.graph_c0;c100832.graph_c0;c110826.graph_c0;c99539.graph_c0;c100813.graph_c1;c53518.graph_c1;c79287.graph_c0;c62445.graph_c0;c116736.graph_c1;c112579.graph_c0;c62931.graph_c0;c111597.graph_c1;c117835.graph_c0;c120096.graph_c0;c107751.graph_c0;c87232.graph_c0;c103408.graph_c…
unconservative_c107836.graph_c0_6505	c107836.graph_c0
unconservative_c107950.graph_c2_6587	c107950.graph_c2
unconservative_c108205.graph_c0_6931	c108205.graph_c0;c102113.graph_c0;c90536.graph_c0
unconservative_c108498.graph_c0_7277	c138989.graph_c0;c72650.graph_c0;c113844.graph_c1;c104205.graph_c0;c105899.graph_c1;c108498.graph_c0
unconservative_c108517.graph_c1_7288	c108517.graph_c1;c105153.graph_c1
unconservative_c108687.graph_c0_7478	c108687.graph_c0
unconservative_c108717.graph_c1_7518	c108717.graph_c1
unconservative_c109074.graph_c3_7914	c109074.graph_c3
unconservative_c109154.graph_c1_8010	c109154.graph_c1;c97873.graph_c1;c120707.graph_c2
unconservative_c109255.graph_c0_8111	c107348.graph_c0;c116196.graph_c0;c109255.graph_c0;c116131.graph_c0
unconservative_c109294.graph_c0_8155	c112396.graph_c0;c109294.graph_c0;c169623.graph_c0
unconservative_c109503.graph_c0_8376	c115815.graph_c2;c121476.graph_c0;c197659.graph_c0;c120403.graph_c0;c124349.graph_c0;c113523.graph_c0;c171840.graph_c0;c115876.graph_c1;c121853.graph_c0;c44926.graph_c0;c104334.graph_c0;c88179.graph_c0;c122076.graph_c0;c109340.graph_c0;c109503.graph_c0;c102139.graph_c0;c123241.graph_c0;c160930.graph_c0;c24564.graph_c0;c42955.graph_c0;c98173.graph_c2;c102684.graph_c2;c122411.graph_c1;c101148.graph…
unconservative_c109527.graph_c0_8422	c19052.graph_c0;c122058.graph_c0;c109527.graph_c0;c95088.graph_c0;c111351.graph_c1
unconservative_c109908.graph_c0_8838	c109908.graph_c0
unconservative_c110256.graph_c0_9276	c110256.graph_c0;c123201.graph_c0
unconservative_c110312.graph_c0_9318	c100530.graph_c0;c110312.graph_c0;c44597.graph_c0
unconservative_c110483.graph_c3_9493	c116858.graph_c5;c192529.graph_c0;c102132.graph_c0;c115543.graph_c1;c102712.graph_c0;c111075.graph_c0;c113534.graph_c1;c70938.graph_c0;c127033.graph_c0;c103773.graph_c0;c102063.graph_c0;c105396.graph_c0;c107996.graph_c0;c104682.graph_c0;c118133.graph_c1;c114893.graph_c0;c121875.graph_c0;c89645.graph_c0;c115736.graph_c0;c119895.graph_c0;c83156.graph_c0;c54572.graph_c0;c71946.graph_c0;c103084.graph…
unconservative_c110646.graph_c1_9636	c121084.graph_c0;c123217.graph_c0;c110646.graph_c1;c81613.graph_c0;c104436.graph_c0
unconservative_c110942.graph_c1_9959	c91472.graph_c0;c110942.graph_c1
unconservative_c111019.graph_c0_10013	c102798.graph_c0;c112711.graph_c0;c120269.graph_c0;c121791.graph_c0;c129385.graph_c0;c122623.graph_c2;c112470.graph_c1;c112711.graph_c1;c100696.graph_c0;c78244.graph_c0;c120403.graph_c0;c126860.graph_c0;c122989.graph_c3;c120728.graph_c1;c113077.graph_c3;c120449.graph_c1;c117962.graph_c0;c104199.graph_c0;c121476.graph_c0;c113085.graph_c1;c72809.graph_c0;c22184.graph_c0;c111019.graph_c0
unconservative_c111080.graph_c1_10087	c111080.graph_c1;c110953.graph_c0
unconservative_c111105.graph_c0_10123	c105104.graph_c0;c111105.graph_c0
unconservative_c111318.graph_c0_10424	c111988.graph_c0;c124579.graph_c0;c114894.graph_c2;c122971.graph_c0;c111318.graph_c0;c104435.graph_c0;c105517.graph_c0
unconservative_c111318.graph_c3_10427	c111318.graph_c3;c90407.graph_c0;c122041.graph_c0
unconservative_c111628.graph_c0_10741	c89134.graph_c0;c111628.graph_c0
unconservative_c112185.graph_c0_11336	c112185.graph_c0;c119219.graph_c0;c115836.graph_c0;c120690.graph_c1;c87847.graph_c0;c118547.graph_c6;c96405.graph_c0;c115109.graph_c0;c72122.graph_c0;c117947.graph_c1;c119418.graph_c1;c118686.graph_c0;c104529.graph_c0;c51848.graph_c0
unconservative_c112185.graph_c0_11337	c117947.graph_c1;c72122.graph_c0;c96405.graph_c0;c115109.graph_c0;c118547.graph_c6;c87847.graph_c0;c120690.graph_c1;c115836.graph_c0;c119219.graph_c0;c112185.graph_c0;c51848.graph_c0;c104529.graph_c0;c119418.graph_c1;c118686.graph_c0
unconservative_c112221.graph_c0_11400	c106163.graph_c0;c123263.graph_c0;c123045.graph_c0;c92992.graph_c0;c112221.graph_c0;c120929.graph_c1
unconservative_c112810.graph_c0_12114	c147979.graph_c0;c112810.graph_c0
unconservative_c112958.graph_c2_12290	c74136.graph_c0;c45377.graph_c0;c120577.graph_c1;c103718.graph_c1;c44165.graph_c0;c102381.graph_c0;c98274.graph_c0;c122338.graph_c0;c121081.graph_c1;c184808.graph_c0;c81652.graph_c0;c108764.graph_c0;c120333.graph_c0;c119219.graph_c0;c112958.graph_c2;c112099.graph_c0;c103925.graph_c0;c107155.graph_c0;c103008.graph_c0;c102774.graph_c0;c114182.graph_c2;c47392.graph_c1;c113509.graph_c1;c130095.graph_…
unconservative_c112967.graph_c0_12302	c112967.graph_c0;c94115.graph_c0
unconservative_c112972.graph_c1_12314	c190975.graph_c0;c106586.graph_c0;c120115.graph_c2;c104748.graph_c0;c107057.graph_c0;c109864.graph_c0;c112972.graph_c1
unconservative_c112972.graph_c1_12315	c112972.graph_c1;c109864.graph_c0;c107057.graph_c0;c120115.graph_c2;c104748.graph_c0;c106586.graph_c0;c190975.graph_c0
unconservative_c113079.graph_c0_12424	c113079.graph_c0;c115904.graph_c2
unconservative_c113108.graph_c0_12458	c74497.graph_c0;c109340.graph_c0;c122927.graph_c0;c113108.graph_c0
unconservative_c113490.graph_c0_12910	c113490.graph_c0
unconservative_c113773.graph_c1_13252	c74352.graph_c0;c112807.graph_c0;c101647.graph_c0;c114371.graph_c2;c113130.graph_c0;c106582.graph_c0;c113882.graph_c2;c122986.graph_c0;c108699.graph_c0;c117048.graph_c0;c111313.graph_c0;c105251.graph_c2;c105973.graph_c0;c122793.graph_c0;c120142.graph_c0;c119251.graph_c1;c46466.graph_c0;c64380.graph_c0;c109382.graph_c3;c107890.graph_c0;c109306.graph_c0;c123064.graph_c2;c75284.graph_c0;c82300.graph…
unconservative_c114274.graph_c0_13895	c104693.graph_c0;c114274.graph_c0;c101816.graph_c0
unconservative_c114875.graph_c0_14536	c100324.graph_c0;c108277.graph_c0;c121307.graph_c0;c114875.graph_c0
unconservative_c115149.graph_c0_14881	c111949.graph_c0;c116279.graph_c0;c66423.graph_c0;c109106.graph_c2;c120307.graph_c0;c115149.graph_c0;c114185.graph_c0;c92824.graph_c0;c111307.graph_c1
unconservative_c115177.graph_c0_14942	c115177.graph_c0;c119821.graph_c0;c138708.graph_c0
unconservative_c115258.graph_c0_15048	c110488.graph_c0;c107422.graph_c2;c115258.graph_c0
unconservative_c115562.graph_c0_15485	c115562.graph_c0
unconservative_c115642.graph_c0_15609	c117086.graph_c0;c81890.graph_c0;c105986.graph_c0;c100614.graph_c0;c110303.graph_c0;c105218.graph_c0;c103057.graph_c2;c109498.graph_c1;c115642.graph_c0;c102110.graph_c1;c99115.graph_c0;c120927.graph_c1;c118099.graph_c0;c123862.graph_c0;c108855.graph_c1;c120738.graph_c0;c113455.graph_c0;c88298.graph_c0;c129130.graph_c0;c112279.graph_c0;c107879.graph_c1;c103590.graph_c0;c122797.graph_c3;c96342.grap…
unconservative_c115759.graph_c1_15762	c115759.graph_c1
unconservative_c115811.graph_c1_15816	c115811.graph_c1
unconservative_c116131.graph_c0_16318	c109255.graph_c0;c110908.graph_c1;c116131.graph_c0;c119475.graph_c1;c116277.graph_c0;c83901.graph_c1;c115428.graph_c0
unconservative_c116131.graph_c0_16319	c116131.graph_c0
unconservative_c116345.graph_c1_16638	c116345.graph_c1
unconservative_c116457.graph_c0_16790	c110948.graph_c0;c109370.graph_c0;c114423.graph_c0;c114108.graph_c0;c114170.graph_c1;c102852.graph_c0;c111380.graph_c0;c145926.graph_c0;c104718.graph_c0;c117578.graph_c0;c111215.graph_c0;c116457.graph_c0;c118012.graph_c0;c93265.graph_c0;c134467.graph_c0;c60094.graph_c0;c111151.graph_c0;c115329.graph_c0;c105182.graph_c0;c117591.graph_c0;c118932.graph_c0;c79877.graph_c0;c118080.graph_c0;c110090.gra…
unconservative_c116835.graph_c1_17321	c103798.graph_c0;c219152.graph_c0;c105453.graph_c1;c113029.graph_c0;c44926.graph_c0;c122623.graph_c2;c104334.graph_c0;c109057.graph_c2;c101387.graph_c0;c122076.graph_c0;c123216.graph_c0;c109340.graph_c0;c109503.graph_c0;c120403.graph_c0;c138886.graph_c0;c113523.graph_c0;c115815.graph_c2;c113939.graph_c0;c120449.graph_c1;c121476.graph_c0;c116838.graph_c2;c120282.graph_c0;c102787.graph_c0;c100093.g…
unconservative_c116854.graph_c0_17348	c45493.graph_c0;c106465.graph_c0;c113971.graph_c0;c113349.graph_c1;c107622.graph_c0;c109089.graph_c0;c94259.graph_c0;c92071.graph_c1;c76428.graph_c0;c119128.graph_c0;c71263.graph_c0;c116854.graph_c0;c92053.graph_c0;c109249.graph_c0;c101104.graph_c0;c66423.graph_c0;c177555.graph_c0;c92908.graph_c0;c117827.graph_c1;c67222.graph_c0;c89172.graph_c0
unconservative_c116865.graph_c0_17367	c151192.graph_c0;c113984.graph_c0;c111922.graph_c2;c54724.graph_c0;c115696.graph_c0;c109498.graph_c1;c118916.graph_c0;c86192.graph_c0;c121155.graph_c0;c121250.graph_c1;c85575.graph_c0;c113844.graph_c3;c116472.graph_c0;c116865.graph_c0;c107338.graph_c0;c119072.graph_c0;c103930.graph_c0;c89515.graph_c0;c110537.graph_c2;c110181.graph_c0;c122904.graph_c3;c109813.graph_c1
unconservative_c116929.graph_c1_17489	c116929.graph_c1;c122654.graph_c0;c6223.graph_c0
unconservative_c116929.graph_c1_17491	c116929.graph_c1;c122654.graph_c0;c6223.graph_c0
unconservative_c116991.graph_c0_17585	c77584.graph_c0;c98087.graph_c0;c116991.graph_c0;c119345.graph_c0;c108313.graph_c0
unconservative_c117503.graph_c1_18281	c102991.graph_c0;c81734.graph_c0;c117503.graph_c1;c115673.graph_c1;c107452.graph_c0
unconservative_c117683.graph_c0_18599	c117683.graph_c0
unconservative_c117684.graph_c0_18601	c95521.graph_c0;c31557.graph_c0;c106311.graph_c0;c137326.graph_c0;c121174.graph_c0;c117684.graph_c0;c96371.graph_c0;c107533.graph_c0;c88403.graph_c0;c105992.graph_c1;c122289.graph_c1;c121966.graph_c0
unconservative_c117818.graph_c0_18769	c103134.graph_c1;c118474.graph_c1;c116562.graph_c2;c75834.graph_c0;c122076.graph_c0;c121954.graph_c0;c102798.graph_c0;c116235.graph_c0;c74558.graph_c0;c115815.graph_c2;c120449.graph_c1;c89959.graph_c0;c121476.graph_c0;c188474.graph_c0;c116838.graph_c2;c108967.graph_c0;c68109.graph_c0;c109102.graph_c0;c119330.graph_c1;c100093.graph_c0;c96694.graph_c0;c109523.graph_c1;c153321.graph_c0;c188648.graph…
unconservative_c117847.graph_c2_18815	c77800.graph_c0;c96096.graph_c0;c113273.graph_c1;c112760.graph_c0;c110245.graph_c0;c122797.graph_c1;c117847.graph_c2;c101099.graph_c0;c121868.graph_c0;c119195.graph_c0
unconservative_c117847.graph_c2_18816	c121868.graph_c0;c119195.graph_c0;c101099.graph_c0;c117847.graph_c2;c110245.graph_c0;c122797.graph_c1;c112760.graph_c0;c113273.graph_c1;c96096.graph_c0;c77800.graph_c0
unconservative_c118319.graph_c0_19451	c118319.graph_c0;c115873.graph_c0
unconservative_c118859.graph_c1_20290	c118859.graph_c1
unconservative_c119007.graph_c0_20501	c119007.graph_c0
unconservative_c119326.graph_c0_21028	c123112.graph_c0;c104760.graph_c0;c115489.graph_c0;c118375.graph_c2;c119326.graph_c0;c118442.graph_c1;c119278.graph_c2;c104550.graph_c2
unconservative_c119388.graph_c2_21129	c120055.graph_c0;c118890.graph_c1;c119388.graph_c2;c108524.graph_c0
unconservative_c119471.graph_c1_21244	c119418.graph_c1;c107131.graph_c0;c118686.graph_c0;c94989.graph_c0;c104605.graph_c0;c116245.graph_c2;c112185.graph_c0;c122573.graph_c0;c119471.graph_c1
unconservative_c119789.graph_c0_21819	c117278.graph_c0;c52008.graph_c0;c119789.graph_c0;c115573.graph_c0;c121142.graph_c0;c116345.graph_c1
unconservative_c120053.graph_c0_22263	c105079.graph_c0;c103382.graph_c0;c118856.graph_c1;c121046.graph_c0;c104391.graph_c0;c118103.graph_c0;c126163.graph_c0;c120053.graph_c0;c121124.graph_c0;c121402.graph_c1;c188501.graph_c0;c105211.graph_c1;c117898.graph_c0;c110153.graph_c0;c107614.graph_c0;c102724.graph_c0;c134528.graph_c0
unconservative_c120403.graph_c0_22928	c111869.graph_c0;c120403.graph_c0;c31308.graph_c0;c118632.graph_c1;c84353.graph_c0;c118587.graph_c0;c58326.graph_c0
unconservative_c120504.graph_c0_23095	c120504.graph_c0;c126956.graph_c0;c95406.graph_c1;c120046.graph_c0
unconservative_c120534.graph_c0_23221	c120534.graph_c0
unconservative_c120587.graph_c0_23304	c120587.graph_c0
unconservative_c120637.graph_c0_23376	c99207.graph_c0;c41750.graph_c0;c120637.graph_c0
unconservative_c120788.graph_c1_23664	c120788.graph_c1
unconservative_c120822.graph_c0_23743	c122857.graph_c0;c120822.graph_c0;c121250.graph_c1
unconservative_c120929.graph_c1_23919	c106163.graph_c0;c50268.graph_c0;c120929.graph_c1;c111136.graph_c0;c112221.graph_c0;c59031.graph_c0
unconservative_c121049.graph_c0_24172	c55121.graph_c0;c95144.graph_c0;c105529.graph_c2;c119924.graph_c1;c111373.graph_c0;c121049.graph_c0;c111657.graph_c2
unconservative_c121298.graph_c0_24743	c121298.graph_c0
unconservative_c121442.graph_c3_25022	c116333.graph_c1;c86233.graph_c0;c6399.graph_c0;c122145.graph_c0;c110721.graph_c0;c46518.graph_c0;c118432.graph_c1;c107984.graph_c0;c105563.graph_c0;c113743.graph_c2;c42232.graph_c0;c118916.graph_c0;c49463.graph_c0;c89660.graph_c0;c104424.graph_c0;c123028.graph_c0;c122133.graph_c1;c103472.graph_c1;c97598.graph_c0;c99818.graph_c3;c121994.graph_c1;c112068.graph_c0;c106803.graph_c0;c111814.graph_c2;…
unconservative_c121572.graph_c0_25248	c121572.graph_c0
unconservative_c121624.graph_c0_25405	c108083.graph_c0;c121624.graph_c0;c119218.graph_c1;c96159.graph_c0;c101102.graph_c0
unconservative_c121703.graph_c1_25599	c121703.graph_c1;c179405.graph_c0;c112386.graph_c2;c103166.graph_c2
unconservative_c121820.graph_c0_25842	c121820.graph_c0
unconservative_c122001.graph_c0_26337	c108580.graph_c0;c122001.graph_c0
unconservative_c122338.graph_c0_27148	c107021.graph_c2;c114920.graph_c0;c114783.graph_c1;c109503.graph_c0;c101592.graph_c0;c92033.graph_c0;c115815.graph_c2;c73076.graph_c0;c112958.graph_c2;c120333.graph_c0;c108597.graph_c0;c122338.graph_c0;c103192.graph_c0
unconservative_c122542.graph_c0_27740	c122542.graph_c0
unconservative_c122623.graph_c2_27966	c120269.graph_c0;c102798.graph_c0;c112711.graph_c0;c112711.graph_c1;c112470.graph_c1;c100696.graph_c0;c121791.graph_c0;c129385.graph_c0;c122623.graph_c2;c78244.graph_c0;c120403.graph_c0;c126860.graph_c0;c122989.graph_c3;c120728.graph_c1;c113085.graph_c1;c121476.graph_c0;c22184.graph_c0;c72809.graph_c0;c111019.graph_c0;c113077.graph_c3;c120449.graph_c1;c117962.graph_c0;c104199.graph_c0
unconservative_c122637.graph_c0_27993	c122637.graph_c0
unconservative_c122637.graph_c0_28005	c127231.graph_c0;c121147.graph_c0;c122637.graph_c0;c55449.graph_c0;c120312.graph_c0;c106529.graph_c2;c110011.graph_c0
unconservative_c122986.graph_c0_29405	c122986.graph_c0
unconservative_c122989.graph_c3_29436	c129385.graph_c0;c133543.graph_c0;c112711.graph_c1;c108410.graph_c1;c104926.graph_c0;c120584.graph_c0;c92033.graph_c0;c117962.graph_c0;c78587.graph_c0;c120434.graph_c0;c111019.graph_c0;c102785.graph_c0;c101148.graph_c0;c94810.graph_c1;c124862.graph_c0;c212394.graph_c0;c60136.graph_c0;c122029.graph_c1;c100396.graph_c0;c121791.graph_c0;c122623.graph_c2;c113665.graph_c0;c103134.graph_c1;c112470.grap…
unconservative_c123221.graph_c1_31089	c99231.graph_c2;c117217.graph_c1;c115717.graph_c0;c120136.graph_c0;c123188.graph_c0;c144730.graph_c0;c120236.graph_c0;c123221.graph_c1;c54353.graph_c0;c113833.graph_c2;c45400.graph_c0;c113106.graph_c0;c102468.graph_c0;c119463.graph_c2;c120715.graph_c0;c112665.graph_c0;c112034.graph_c0
unconservative_c123561.graph_c0_33136	c123561.graph_c0
unconservative_c129413.graph_c0_33951	c107106.graph_c0;c99749.graph_c0;c67250.graph_c0;c75514.graph_c0;c76036.graph_c0;c106250.graph_c0;c109467.graph_c1;c117047.graph_c1;c110692.graph_c1;c122230.graph_c0;c112875.graph_c0;c109866.graph_c1;c129413.graph_c0;c107103.graph_c0;c120689.graph_c0;c117800.graph_c0;c100700.graph_c0;c80300.graph_c0;c110204.graph_c0;c86254.graph_c0
unconservative_c149637.graph_c0_35085	c107380.graph_c0;c101571.graph_c0;c149637.graph_c0;c105992.graph_c1;c92779.graph_c0
unconservative_c151887.graph_c0_35170	c151887.graph_c0
unconservative_c163790.graph_c0_35507	c163790.graph_c0
unconservative_c184083.graph_c0_35994	c184083.graph_c0;c117105.graph_c0
unconservative_c191478.graph_c0_36170	c122537.graph_c0;c121194.graph_c1;c191478.graph_c0;c115129.graph_c0;c107447.graph_c0;c106871.graph_c0;c112288.graph_c0;c88393.graph_c0;c109713.graph_c1;c115362.graph_c2;c114488.graph_c0;c106431.graph_c0;c119842.graph_c0;c109227.graph_c0;c159349.graph_c0;c116541.graph_c0;c112046.graph_c0;c94559.graph_c0;c94758.graph_c0;c105948.graph_c2
unconservative_c26706.graph_c0_36344	c26706.graph_c0
unconservative_c42339.graph_c0_36565	c119967.graph_c0;c98731.graph_c0;c108321.graph_c0;c42339.graph_c0;c104477.graph_c1;c124378.graph_c0
unconservative_c42339.graph_c0_36567	c104477.graph_c1;c42339.graph_c0;c124378.graph_c0;c98731.graph_c0;c119967.graph_c0;c108321.graph_c0
unconservative_c45163.graph_c0_37007	c77793.graph_c0;c115108.graph_c1;c188121.graph_c0;c107828.graph_c0;c122154.graph_c0;c45163.graph_c0;c102384.graph_c0;c108921.graph_c0
unconservative_c49042.graph_c0_37364	c49042.graph_c0;c89630.graph_c0
unconservative_c55259.graph_c0_38128	c102702.graph_c0;c121929.graph_c0;c100437.graph_c0;c115491.graph_c2;c113605.graph_c0;c99773.graph_c0;c118081.graph_c0;c156244.graph_c0;c88443.graph_c0;c114940.graph_c3;c122064.graph_c1;c88799.graph_c0;c55259.graph_c0;c18746.graph_c0;c194835.graph_c0;c119130.graph_c0;c58975.graph_c0;c114415.graph_c0;c110887.graph_c1;c114673.graph_c0;c24895.graph_c0;c107124.graph_c0;c77192.graph_c0;c121309.graph_c2…
unconservative_c55259.graph_c0_38129	c79693.graph_c0;c102800.graph_c0;c113179.graph_c1;c122827.graph_c0;c77820.graph_c0;c55259.graph_c0;c100437.graph_c0;c91963.graph_c0;c51323.graph_c0;c105757.graph_c1;c120669.graph_c0;c120240.graph_c1;c93310.graph_c0;c100793.graph_c1;c110910.graph_c1;c107347.graph_c0;c122002.graph_c1;c109160.graph_c1;c24895.graph_c0;c123176.graph_c1;c122972.graph_c0;c115101.graph_c0;c118081.graph_c0;c156244.graph_c…
unconservative_c57887.graph_c0_38334	c57887.graph_c0
unconservative_c60138.graph_c0_38527	c60138.graph_c0
unconservative_c60400.graph_c0_38552	c60400.graph_c0
unconservative_c62262.graph_c0_38675	c116009.graph_c0;c120601.graph_c0;c101526.graph_c0;c121049.graph_c0;c65252.graph_c0;c113759.graph_c3;c108766.graph_c0;c81397.graph_c0;c117684.graph_c0;c112102.graph_c0;c117705.graph_c0;c147983.graph_c0;c113960.graph_c1;c62262.graph_c0;c114179.graph_c0;c116723.graph_c0;c110811.graph_c1;c113683.graph_c1;c52962.graph_c0;c121231.graph_c0;c94270.graph_c1;c166703.graph_c0;c116736.graph_c1;c121940.graph…
unconservative_c63156.graph_c0_38769	c85705.graph_c0;c109917.graph_c0;c63156.graph_c0
unconservative_c68212.graph_c0_39361	c68212.graph_c0;c83399.graph_c0
unconservative_c70218.graph_c0_39712	c116682.graph_c0;c70218.graph_c0
unconservative_c71245.graph_c0_39865	c71245.graph_c0
unconservative_c72762.graph_c0_40123	c122154.graph_c0;c124256.graph_c0;c104122.graph_c0;c69992.graph_c0;c106584.graph_c0;c119086.graph_c1;c72762.graph_c0
unconservative_c77146.graph_c0_40780	c77146.graph_c0;c118872.graph_c1
unconservative_c78501.graph_c0_40988	c122163.graph_c0;c99576.graph_c0;c101173.graph_c2;c105874.graph_c2;c78501.graph_c0;c108888.graph_c0;c91305.graph_c0;c81201.graph_c0
unconservative_c80992.graph_c0_41513	c80992.graph_c0
unconservative_c81130.graph_c0_41547	c81130.graph_c0
unconservative_c84246.graph_c0_42205	c94855.graph_c1;c84246.graph_c0;c112696.graph_c1
unconservative_c84330.graph_c0_42242	c84330.graph_c0;c96117.graph_c0
unconservative_c84928.graph_c0_42425	c84928.graph_c0
unconservative_c86020.graph_c0_42677	c86020.graph_c0;c117185.graph_c1
unconservative_c86275.graph_c0_42730	c86275.graph_c0
unconservative_c86275.graph_c0_42731	c86275.graph_c0
unconservative_c87651.graph_c0_43051	c103714.graph_c1;c87651.graph_c0
unconservative_c87717.graph_c0_43069	c87717.graph_c0
unconservative_c88810.graph_c0_43381	c88810.graph_c0
unconservative_c89355.graph_c0_43566	c89355.graph_c0;c106246.graph_c0
unconservative_c89727.graph_c0_43686	c49409.graph_c0;c99488.graph_c1;c89727.graph_c0;c108591.graph_c0
unconservative_c89832.graph_c0_43703	c89832.graph_c0
unconservative_c91116.graph_c0_44142	c91116.graph_c0
unconservative_c91649.graph_c0_44347	c123194.graph_c1;c96759.graph_c0;c104153.graph_c0;c122503.graph_c0;c111273.graph_c0;c116886.graph_c1;c121800.graph_c1;c94579.graph_c0;c114991.graph_c0;c48145.graph_c0;c117147.graph_c1;c125519.graph_c0;c62156.graph_c0;c84227.graph_c0;c119350.graph_c1;c108177.graph_c1;c45461.graph_c0;c98063.graph_c1;c91840.graph_c0;c116987.graph_c1;c80077.graph_c0;c4722.graph_c0;c58614.graph_c1;c105474.graph_c0;c71…
unconservative_c93093.graph_c0_44892	c84720.graph_c0;c106014.graph_c0;c127723.graph_c0;c118932.graph_c0;c111442.graph_c0;c117245.graph_c0;c93093.graph_c0;c118971.graph_c1;c82411.graph_c0;c111746.graph_c1;c110199.graph_c5;c117579.graph_c2;c46876.graph_c0;c96978.graph_c0;c102502.graph_c0;c120700.graph_c0;c46945.graph_c0;c94491.graph_c0;c84716.graph_c0;c119580.graph_c0;c106555.graph_c0;c81731.graph_c0;c122087.graph_c0
unconservative_c93301.graph_c0_44983	c93301.graph_c0
unconservative_c93593.graph_c0_45126	c121817.graph_c0;c104312.graph_c1;c93593.graph_c0;c122150.graph_c0;c122841.graph_c0;c114868.graph_c0;c109444.graph_c1;c96321.graph_c0;c102084.graph_c0;c89061.graph_c0;c119590.graph_c0
unconservative_c93593.graph_c0_45128	c90546.graph_c0;c121924.graph_c1;c93593.graph_c0;c113513.graph_c2
unconservative_c94027.graph_c0_45343	c105484.graph_c1;c94027.graph_c0
unconservative_c94042.graph_c0_45359	c94042.graph_c0
unconservative_c94270.graph_c1_45484	c119629.graph_c2;c45126.graph_c0;c84735.graph_c0;c58319.graph_c0;c108504.graph_c0;c107283.graph_c4;c90067.graph_c0;c107099.graph_c0;c113597.graph_c3;c90162.graph_c0;c106736.graph_c0;c88459.graph_c0;c55456.graph_c0;c117809.graph_c0;c123168.graph_c0;c43956.graph_c0;c103917.graph_c0;c94122.graph_c0;c84366.graph_c0;c106315.graph_c0;c135316.graph_c0;c97234.graph_c0;c108607.graph_c0;c60178.graph_c0;c52…
unconservative_c95011.graph_c0_45804	c95011.graph_c0;c113574.graph_c0
unconservative_c95515.graph_c0_45973	c105502.graph_c0;c95515.graph_c0
unconservative_c95759.graph_c0_46084	c95759.graph_c0
unconservative_c96365.graph_c0_46323	c96365.graph_c0;c44417.graph_c0;c123238.graph_c1
unconservative_c96849.graph_c0_46519	c118637.graph_c0;c51261.graph_c0;c96849.graph_c0;c120140.graph_c1;c109316.graph_c2;c121287.graph_c0;c96240.graph_c0;c132976.graph_c0;c66833.graph_c1;c121528.graph_c0
unconservative_c97522.graph_c0_46873	c97522.graph_c0
unconservative_c98063.graph_c2_47191	c121906.graph_c0;c114105.graph_c1;c120094.graph_c0;c110315.graph_c0;c114088.graph_c1;c105097.graph_c1;c120739.graph_c0;c127667.graph_c0;c122771.graph_c0;c98063.graph_c2;c110284.graph_c0
unconservative_c98274.graph_c0_47352	c102798.graph_c0;c11757.graph_c0;c115675.graph_c0;c143753.graph_c0;c110916.graph_c1;c116235.graph_c0;c104334.graph_c0;c44926.graph_c0;c103134.graph_c1;c122623.graph_c2;c103497.graph_c2;c108518.graph_c0;c122076.graph_c0;c104151.graph_c1;c120403.graph_c0;c138886.graph_c0;c122989.graph_c3;c126860.graph_c0;c103938.graph_c0;c120449.graph_c1;c121476.graph_c0;c112773.graph_c0;c112711.graph_c0;c82962.gra…
unconservative_c98744.graph_c0_47553	c98744.graph_c0;c104275.graph_c0;c42393.graph_c0
unconservative_c99065.graph_c0_47764	c99065.graph_c0
unconservative_c99391.graph_c0_47941	c99391.graph_c0
unconservative_c99918.graph_c0_48282	c89359.graph_c0;c96159.graph_c0;c70645.graph_c0;c103838.graph_c0;c94205.graph_c0;c122498.graph_c0;c119509.graph_c1;c122935.graph_c1;c66972.graph_c0;c99918.graph_c0;c60044.graph_c0;c120913.graph_c1;c94840.graph_c0;c78142.graph_c1;c88311.graph_c0;c119785.graph_c1;c55288.graph_c1;c77189.graph_c0;c98548.graph_c0;c112481.graph_c0;c88535.graph_c0;c87126.graph_c0;c120015.graph_c0;c128034.graph_c0;c11369…
