# Supplementary material for: Regulation of endogenous hormone and miRNA in leaves of alfalfa (Medicago sativa L.) seedlings under drought stress by endogenous nitric oxide
Source: BMC Genomics. 2024 Mar 1;25:229. doi: 10.1186/s12864-024-10024-8 (PMC10908014; doi:10.1186/s12864-024-10024-8)
Supplement: Supplementary file 9 — Additional file 9: Table S9. The expression of miRNAs. [file 12864_2024_10024_MOESM9_ESM.xlsx]

## Sheet: Sheet1
Table S9 The expression of miRNAs
#miRNAs:Indicates the ID of the miRNA
#miRNAs	S01	S02	S14	S15	PValue	FDR	log2FC	regulated
mtr-miR2199	89.52	86.65	200.06	169.74	0.0385076	0.214062	1.09859	up
unconservative_c115149.graph_c0_14881	43.88	58.01	10.22	6.17	1.76774e-05	0.000993468	-2.60712	down
#miRNAs	S01	S02	S04	S05	S06	PValue	FDR	log2FC	regulated
mtr-miR2118	7731.3	6878.3	12139.5	16999	14189.6	0.000141501	0.00441797	1.18482	up
mtr-miR156g-5p	6044.44	10448.9	12260.3	15371.5	14813.6	0.00179681	0.0280502	1.01464	up
mtr-miR398b	74285	63914.9	84996.8	89365.9	136052	0.0110293	0.110687	0.79272	up
unconservative_c115149.graph_c0_14881	43.88	58.01	5.14	10.11	5.05	5.15e-08	3.62e-06	-2.68265	down
#miRNAs	S01	S02	S11	S12	PValue	FDR	log2FC	regulated
mtr-miR399b	71.97	86.65	26.47	23.81	8.81847e-05	0.00619498	-1.7394	down
mtr-miR408-3p	2878.72	3181.71	4685.34	6107.83	0.018076	0.231939	0.719275	up
unconservative_c116457.graph_c0_16790	7.02	12.89	21.51	20.96	0.0553449	0.457723	0.983014	up
